# Supplementary material for: A synthetic genomics-based African swine fever virus engineering platform
Source: Sci Adv. 2025 Mar 26;11(13):eadu7670. doi: 10.1126/sciadv.adu7670 (PMC11939070; doi:10.1126/sciadv.adu7670)
Supplement: Supplementary file 2 — Data S1 to S5 [file sciadv.adu7670_data_s1_to_s5.zip]

Archive with 5 entries (5 files):
- adu7670_data_s5.gb
- adu7670_data_s4.gb
- adu7670_data_s3.gb
- adu7670_data_s2.gb
- adu7670_data_s1.gb
